# Supplementary material for: Forest Attributes and Soil Moisture Availability Drive Ecosystem Multifunctionality of Forests in Eastern Tibetan Plateau, China
Source: Plants (Basel). 2026 Feb 6;15(3):518. doi: 10.3390/plants15030518 (PMC12899478; doi:10.3390/plants15030518)
Supplement: Supplementary file 1 [file plants-15-00518-s001.zip]

Archive with 1 entries (1 files):
- plants-4051229-supplementary.pdf
